# Supplementary material for: Improved gene therapy for spinal muscular atrophy in mice using codon-optimized hSMN1 transgene and hSMN1 gene-derived promotor
Source: EMBO Mol Med. 2024 Feb 27;16(4):20. doi: 10.1038/s44321-024-00037-x (PMC11018631; doi:10.1038/s44321-024-00037-x)
Supplement: Supplementary file 2 — Movie EV1 [file 44321_2024_37_MOESM2_ESM.zip › Movie EV1/Movie EV1. Mice at day 30.txt]

Movie EV1. Mice at day 30
