# Supplementary material for: Improved gene therapy for spinal muscular atrophy in mice using codon-optimized hSMN1 transgene and hSMN1 gene-derived promotor
Source: EMBO Mol Med. 2024 Feb 27;16(4):20. doi: 10.1038/s44321-024-00037-x (PMC11018631; doi:10.1038/s44321-024-00037-x)
Supplement: Supplementary file 4 — Source Data Fig. 1 [file 44321_2024_37_MOESM4_ESM.zip]

Archive with 26 entries (16 files):
- Fig 1/Fig1b/
- Fig 1/Fig1b/Fig. 1b SMN.tif
- Fig 1/Fig1b/Fig. 1b tubulin.tif
- Fig 1/Fig1c/
- Fig 1/Fig1c/Fig 1c.prism
- Fig 1/Fig1d/
- Fig 1/Fig1d/FIgure 1d Quantification.xlsx
- Fig 1/Fig1d/Figure 1d SMN low exposure.tif
- Fig 1/Fig1d/Figure 1d SMN.tif
- Fig 1/Fig1d/Figure 1d Tubulin.tif
- Fig 1/Fig1e/
- Fig 1/Fig1e/Yellow skin_original3.tif
- Fig 1/Fig1f/
- Fig 1/Fig1f/Figure 1C_Liver pathology_MD2.tif
- Fig 1/Fig1f/Figure 1C_Normal liver_MD2.tif
- Fig 1/Fig1g/
- Fig 1/Fig1g/Figure 1G.prism
- Fig 1/Fig1h/
- Fig 1/Fig1h/Figure 1H_2 Original.tif
- Fig 1/Fig1h/Figure 1H_2.tif
- Fig 1/Fig1i/
- Fig 1/Fig1i/Fig1i.prism
- Fig 1/Fig1j/
- Fig 1/Fig1j/Figure 1J.prism
- Fig 1/Fig1k/
- Fig 1/Fig1k/Fig1K.prism
