# Supplementary material for: Improved gene therapy for spinal muscular atrophy in mice using codon-optimized hSMN1 transgene and hSMN1 gene-derived promotor
Source: EMBO Mol Med. 2024 Feb 27;16(4):20. doi: 10.1038/s44321-024-00037-x (PMC11018631; doi:10.1038/s44321-024-00037-x)
Supplement: Supplementary file 4 — Source Data Fig. 1 [file 44321_2024_37_MOESM4_ESM.zip › Fig 1/Fig1d/FIgure 1d Quantification.xlsx]

## Sheet: Sheet1
	Vector #1		Benchmark
SMN	14827	14170	7497	7648
Tubulin	164888	170771	298223	313695
SMN/Tubulin	0.0899216	0.0829766	0.0251389	0.0243804
Average of SMN/Tubulin	0.0864491		0.0247596		3.49153	≈3.5
	1
	2
	3
	4
	Vector #1		Benchmark		Benchmark
SMN			168844	171536	22445	4362.72
Tubulin			82338.5	83775.6	93302.9	87864.6
SMN/Tubulin			2.05061	2.04756	0.240561	0.0496528
Average of SMN/Tubulin			2.04909		0.145107		14.1212
							49.4243
							49
