# Supplementary material for: Improved gene therapy for spinal muscular atrophy in mice using codon-optimized hSMN1 transgene and hSMN1 gene-derived promotor
Source: EMBO Mol Med. 2024 Feb 27;16(4):20. doi: 10.1038/s44321-024-00037-x (PMC11018631; doi:10.1038/s44321-024-00037-x)
Supplement: Supplementary file 5 — Source Data Fig. 2 [file 44321_2024_37_MOESM5_ESM.zip]

Archive with 11 entries (6 files):
- Fig 2/Fig2a/
- Fig 2/Fig2a/figure 2a SMN.tif
- Fig 2/Fig2a/figure 2a tubulin.tif
- Fig 2/Fig2c/
- Fig 2/Fig2c/Fig2C.prism
- Fig 2/Fig2d/
- Fig 2/Fig2d/Body Weights-P0.prism
- Fig 2/Fig2e/
- Fig 2/Fig2e/Fig2e.prism
- Fig 2/Fig2f/
- Fig 2/Fig2f/Figure 2F.prism
