# Supplementary material for: Improved gene therapy for spinal muscular atrophy in mice using codon-optimized hSMN1 transgene and hSMN1 gene-derived promotor
Source: EMBO Mol Med. 2024 Feb 27;16(4):20. doi: 10.1038/s44321-024-00037-x (PMC11018631; doi:10.1038/s44321-024-00037-x)
Supplement: Supplementary file 6 — Source Data Fig. 3 [file 44321_2024_37_MOESM6_ESM.zip]

Archive with 31 entries (25 files):
- Fig 3/Fig3a/
- Fig 3/Fig3a/Righting Response-3.33E14.prism
- Fig 3/Fig3b/
- Fig 3/Fig3b/Grid Test-3.33E14.prism
- Fig 3/Fig3c/
- Fig 3/Fig3c/Rotarod-P0-P5-D30-D90.prism
- Fig 3/Fig3d/
- Fig 3/Fig3d/Figure 3d_Denervated Large.tif
- Fig 3/Fig3d/Figure 3d_Denervated Small_Green.tif
- Fig 3/Fig3d/Figure 3d_Denervated Small_Merge.tif
- Fig 3/Fig3d/Figure 3d_Denervated Small_Red.tif
- Fig 3/Fig3d/Figure 3d_Innervated Large.tif
- Fig 3/Fig3d/Figure 3d_Innervated Large_Merge.tif
- Fig 3/Fig3d/Figure 3d_Innervated Small_Green.tif
- Fig 3/Fig3d/Figure 3d_Innervated Small_Red.tif
- Fig 3/Fig3d/Figure 3d_Partially innervated Small_Green.tif
- Fig 3/Fig3d/Figure 3d_Partially innervated Small_Merge.tif
- Fig 3/Fig3d/Figure 3d_Partially innervated Small_Red.tif
- Fig 3/Fig3d/Figure 3d_Partially innervated.tif
- Fig 3/Fig3e/
- Fig 3/Fig3e/NMJ Innervation.prism
- Fig 3/Fig3f/
- Fig 3/Fig3f/Figure 3f 2nd gen Green.png
- Fig 3/Fig3f/Figure 3f 2nd gen merge.png
- Fig 3/Fig3f/Figure 3f 2nd gen Red.png
- Fig 3/Fig3f/Figure 3f BMK green.png
- Fig 3/Fig3f/Figure 3f BMK merge.png
- Fig 3/Fig3f/Figure 3f BMK red.png
- Fig 3/Fig3f/Figure 3f HC green.png
- Fig 3/Fig3f/Figure 3f HC merge.png
- Fig 3/Fig3f/Figure 3f HC red.png
