# Supplementary material for: Improved gene therapy for spinal muscular atrophy in mice using codon-optimized hSMN1 transgene and hSMN1 gene-derived promotor
Source: EMBO Mol Med. 2024 Feb 27;16(4):20. doi: 10.1038/s44321-024-00037-x (PMC11018631; doi:10.1038/s44321-024-00037-x)
Supplement: Supplementary file 7 — Source Data Fig. 4 [file 44321_2024_37_MOESM7_ESM.zip]

Archive with 27 entries (21 files):
- Fig 4/Fig4a/
- Fig 4/Fig4a/Cardiac Function-30d.prism
- Fig 4/Fig4b/
- Fig 4/Fig4b/figure 4b 2nd.tif.png
- Fig 4/Fig4b/figure 4b benchmark.tif.png
- Fig 4/Fig4b/figure 4b healthy carrier.tif.png
- Fig 4/Fig4c/
- Fig 4/Fig4c/figure 4c 2nd.png.tif
- Fig 4/Fig4c/figure 4c benchmark.png
- Fig 4/Fig4c/figure 4c Healthy carrier.png
- Fig 4/Fig4d/
- Fig 4/Fig4d/Liver Toxicity-p30.prism
- Fig 4/Fig4e/
- Fig 4/Fig4e/Figure 4e 12 days Liver SMN (ref).tif
- Fig 4/Fig4e/Figure 4e 12 days Tubulin (ref).tif
- Fig 4/Fig4e/Figure 4e 3 days SMN & Tubulin.tif
- Fig 4/Fig4e/Figure 4e 8 days SMN.tif
- Fig 4/Fig4e/Figure 4e 8 days Tubulin.tif
- Fig 4/Fig4e/Figure 4e 90 days Liver SMN.tif
- Fig 4/Fig4e/Figure 4e 90 days liver Tubulin 2.tif
- Fig 4/Fig4e/figure 4e day30 SMN.tif
- Fig 4/Fig4e/figure 4e day30 SMN_From Xiupeng.tif
- Fig 4/Fig4e/figure 4e day30 tubulin.tif
- Fig 4/Fig4e/figure 4e day30 tubulin_From Xiupeng.tif
- Fig 4/Fig4e/Quantification of SMN at day_90.xlsx
- Fig 4/Fig4f/
- Fig 4/Fig4f/Western Blot-SMN Liver over time.prism
