# Supplementary material for: Improved gene therapy for spinal muscular atrophy in mice using codon-optimized hSMN1 transgene and hSMN1 gene-derived promotor
Source: EMBO Mol Med. 2024 Feb 27;16(4):20. doi: 10.1038/s44321-024-00037-x (PMC11018631; doi:10.1038/s44321-024-00037-x)
Supplement: Supplementary file 7 — Source Data Fig. 4 [file 44321_2024_37_MOESM7_ESM.zip › Fig 4/Fig4e/Quantification of SMN at day_90.xlsx]

## Sheet: Sheet1
	Quantification data of SMN at day-90
Quantification data	SMN	Tubulin	SMN/Tubulin
Healthy carrier	97995.9	95190	1.02948
	58159.1	75333.3	0.772023
	104862	94988.7	1.10394
Benchmark	96006	93857.7	1.02289
	93151.2	86664.1	1.07485
	103129	95597.9	1.07878
2nd-Gen	24172	67815	0.35644
	72940.8	72800	1.00193
	45191	69420.1	0.650978
	Healthy carrier	2nd-Gen	Benchmark
lane 1	1.02948	0.35644	1.02289
lane 2	0.772023	1.00193	1.07485
lane 3	1.10394	0.650978	1.07878
	0.968481	0.669784	1.05884
