# Supplementary material for: Improved gene therapy for spinal muscular atrophy in mice using codon-optimized hSMN1 transgene and hSMN1 gene-derived promotor
Source: EMBO Mol Med. 2024 Feb 27;16(4):20. doi: 10.1038/s44321-024-00037-x (PMC11018631; doi:10.1038/s44321-024-00037-x)
Supplement: Supplementary file 8 — Source Data Fig. 5 [file 44321_2024_37_MOESM8_ESM.zip]

Archive with 14 entries (10 files):
- Fig 5/Fig5a/
- Fig 5/Fig5a/Fig5a.prism
- Fig 5/Fig5a/Figure 5a 2nd-Gen.tif
- Fig 5/Fig5a/Figure 5a Benchmark.tif
- Fig 5/Fig5b/
- Fig 5/Fig5b/Fig5b .prism
- Fig 5/Fig5b/Figure 5b 2nd-Gen.tif
- Fig 5/Fig5b/Figure 5b Benchmark.tif
- Fig 5/Fig5c/
- Fig 5/Fig5c/Fig5c.prism
- Fig 5/Fig5c/Figure 5c 2nd-Gen.tif
- Fig 5/Fig5c/Figure 5c Benchmark.tif
- Fig 5/Fig5d/
- Fig 5/Fig5d/Figure 5D.tif
