# Supplementary material for: Improved gene therapy for spinal muscular atrophy in mice using codon-optimized hSMN1 transgene and hSMN1 gene-derived promotor
Source: EMBO Mol Med. 2024 Feb 27;16(4):20. doi: 10.1038/s44321-024-00037-x (PMC11018631; doi:10.1038/s44321-024-00037-x)
Supplement: Supplementary file 9 — Source Data Fig. 6 [file 44321_2024_37_MOESM9_ESM.zip]

Archive with 62 entries (52 files):
- Fig 6/Fig6a/
- Fig 6/Fig6a/figure 6a brain  SMN.tif
- Fig 6/Fig6a/figure 6a brain tubulin.tif
- Fig 6/Fig6a/figure 6a heart  SMN.tif
- Fig 6/Fig6a/figure 6a heart  tubulin.tif
- Fig 6/Fig6a/figure 6a quadriceps SMN.tif
- Fig 6/Fig6a/figure 6a quadriceps tubulin.tif
- Fig 6/Fig6a/figure 6a spinal cord SMN.tif
- Fig 6/Fig6a/figure 6a spinal tubulin.tif
- Fig 6/Fig6a/Western Blot-3.33E14-30D.prism
- Fig 6/Fig6b/
- Fig 6/Fig6b/Figure 6b brain SMN.tif
- Fig 6/Fig6b/Figure 6b brain Tubulin.tif
- Fig 6/Fig6b/Figure 6b heart & quadriceps_Tubulin.tif
- Fig 6/Fig6b/Figure 6b heart & quard-SMN.tif
- Fig 6/Fig6b/Figure 6b spinal cord SMN.tif
- Fig 6/Fig6b/Figure 6b spinal cord Tubulin.tif
- Fig 6/Fig6b/Western Blot-3.33E14-90D.prism
- Fig 6/Fig6c/
- Fig 6/Fig6c/2nd Gen ChAT_SMN/
- Fig 6/Fig6c/2nd Gen ChAT_SMN/Enlarged MD overlay.tif
- Fig 6/Fig6c/2nd Gen ChAT_SMN/Enlarged MD1.tif
- Fig 6/Fig6c/2nd Gen ChAT_SMN/Enlarged MD2.tif
- Fig 6/Fig6c/2nd Gen ChAT_SMN/MD_1.tif
- Fig 6/Fig6c/2nd Gen ChAT_SMN/MD_2.tif
- Fig 6/Fig6c/2nd Gen ChAT_SMN/MD_overlay.tif
- Fig 6/Fig6c/Benchmark ChAT_SMN/
- Fig 6/Fig6c/Benchmark ChAT_SMN/Enlarged _MD overlay.tif
- Fig 6/Fig6c/Benchmark ChAT_SMN/Enlarged MD_1.tif
- Fig 6/Fig6c/Benchmark ChAT_SMN/Enlarged MD_2.tif
- Fig 6/Fig6c/Benchmark ChAT_SMN/MD_1.tif
- Fig 6/Fig6c/Benchmark ChAT_SMN/MD_2.tif
- Fig 6/Fig6c/Benchmark ChAT_SMN/MD_overlay.tif
- Fig 6/Fig6c/Healthy carrier ChAT_SMN/
- Fig 6/Fig6c/Healthy carrier ChAT_SMN/Enlarged MD1.tif
- Fig 6/Fig6c/Healthy carrier ChAT_SMN/Enlarged MD2.tif
- Fig 6/Fig6c/Healthy carrier ChAT_SMN/Enlarged MD3.tif
- Fig 6/Fig6c/Healthy carrier ChAT_SMN/MD1.tif
- Fig 6/Fig6c/Healthy carrier ChAT_SMN/MD2.tif
- Fig 6/Fig6c/Healthy carrier ChAT_SMN/MD3.tif
- Fig 6/Fig6d/
- Fig 6/Fig6d/2nd Gen NeuN_SMN/
- Fig 6/Fig6d/2nd Gen NeuN_SMN/Enlarged MD 2.tif
- Fig 6/Fig6d/2nd Gen NeuN_SMN/Enlarged MD overlay.tif
- Fig 6/Fig6d/2nd Gen NeuN_SMN/Enlarged MD1.tif
- Fig 6/Fig6d/2nd Gen NeuN_SMN/MD 1.tif
- Fig 6/Fig6d/2nd Gen NeuN_SMN/MD 2.tif
- Fig 6/Fig6d/2nd Gen NeuN_SMN/MD overlay.tif
- Fig 6/Fig6d/Benchmark NeuN_SMN/
- Fig 6/Fig6d/Benchmark NeuN_SMN/Enlarged MD1.tif
- Fig 6/Fig6d/Benchmark NeuN_SMN/Enlarged MD2.tif
- Fig 6/Fig6d/Benchmark NeuN_SMN/Enlarged MD3.tif
- Fig 6/Fig6d/Benchmark NeuN_SMN/MD1.tif
- Fig 6/Fig6d/Benchmark NeuN_SMN/MD2.tif
- Fig 6/Fig6d/Benchmark NeuN_SMN/MD3.tif
- Fig 6/Fig6d/Healthy carrier NeuN_SMN/
- Fig 6/Fig6d/Healthy carrier NeuN_SMN/Enlarged MD1.tif
- Fig 6/Fig6d/Healthy carrier NeuN_SMN/Enlarged MD2.tif
- Fig 6/Fig6d/Healthy carrier NeuN_SMN/Enlarged MD3.tif
- Fig 6/Fig6d/Healthy carrier NeuN_SMN/MD1.tif
- Fig 6/Fig6d/Healthy carrier NeuN_SMN/MD2.tif
- Fig 6/Fig6d/Healthy carrier NeuN_SMN/MD3.tif
